# Supplementary material for: Study on the Influence Mechanism of Virtual Simulation Game Learning Experience on Student Engagement and Entrepreneurial Skill Development
Source: Front Psychol. 2022 Jan 27;12:772157. doi: 10.3389/fpsyg.2021.772157 (PMC8829425; doi:10.3389/fpsyg.2021.772157)
Supplement: Supplementary file 2 [file Table_1.XLSX]

## Sheet: Sheet1
Sample number	Q1	Q2	Q3	Q4	Q5	Q6	Q7	Q8	Q9	Q10	Q11	Q12	Q13	Q14	Q15	Q16	Q17	Q18	Q19	Q20	Q21	SEX
1	7	7	7	7	7	7	7	7	7	7	7	7	7	7	7	7	7	7	7	7	7	1
2	7	6	7	6	6	5	6	6	6	6	5	5	5	5	5	6	5	6	6	6	5	2
3	6	6	6	6	6	6	6	6	6	6	5	5	5	6	6	5	5	5	6	5	5	2
4	5	5	5	5	5	5	5	7	7	7	5	5	5	5	5	5	5	5	5	5	6	2
5	7	7	7	7	7	7	7	7	7	7	5	3	3	4	3	6	7	7	7	7	7	2
6	7	7	7	7	6	6	6	7	7	7	6	6	5	6	6	6	6	6	7	7	6	2
7	7	7	7	7	6	6	7	7	7	7	5	6	6	6	6	6	6	7	7	7	7	2
8	4	4	4	6	5	4	4	7	7	7	3	3	3	5	5	5	5	5	6	4	4	1
9	6	6	6	6	4	5	5	6	5	6	5	4	5	6	5	5	5	5	5	5	5	2
10	5	5	4	5	6	6	6	6	6	6	4	4	4	6	5	6	5	4	5	5	4	2
11	5	7	5	6	5	7	6	7	7	7	5	5	7	7	6	6	6	4	7	5	5	1
12	6	6	6	5	5	5	6	6	6	6	6	6	6	6	6	6	6	6	6	6	6	1
13	6	6	6	6	6	6	6	7	7	5	6	6	6	6	6	6	6	7	6	6	5	2
14	6	6	6	7	6	6	6	6	6	7	5	5	6	6	6	5	5	6	6	6	6	2
15	6	7	6	7	7	7	7	7	7	7	6	6	6	7	7	7	7	7	7	7	7	2
16	7	6	7	7	7	7	7	6	6	6	6	5	6	6	6	6	6	6	6	6	6	1
17	7	7	7	7	6	7	7	7	7	7	6	6	6	6	6	7	6	7	7	6	6	2
18	6	6	6	6	6	5	5	6	6	6	4	5	4	5	5	6	5	4	6	6	6	2
19	5	5	6	6	5	5	5	7	7	7	5	5	5	5	5	5	5	5	6	5	5	1
20	7	7	7	7	6	7	7	5	6	6	5	5	4	6	5	7	4	7	6	6	5	2
21	5	6	6	6	6	6	6	6	6	6	5	6	5	5	5	6	5	6	6	6	6	2
22	5	5	6	5	6	6	5	7	7	7	5	6	7	6	6	6	5	6	6	7	6	2
23	7	7	6	7	7	7	7	7	7	7	5	5	4	5	5	4	4	6	6	6	6	1
24	6	5	6	7	6	6	7	7	7	7	5	5	6	7	6	6	6	7	7	6	6	2
25	7	6	7	7	6	6	7	7	7	7	5	5	5	7	7	7	7	7	7	7	7	2
26	5	5	6	6	5	5	5	6	6	6	4	4	5	5	5	5	5	5	6	6	6	2
27	5	7	7	6	6	7	7	7	7	7	7	7	7	7	7	7	7	7	7	7	6	2
28	6	6	6	7	7	7	7	7	7	7	5	5	5	6	5	7	5	6	7	6	6	2
29	7	7	7	7	7	7	7	7	7	7	6	6	7	7	7	7	7	7	7	7	7	2
30	5	5	5	5	5	5	5	6	6	6	5	4	4	4	4	4	4	4	5	6	5	2
31	7	7	7	7	7	7	7	7	7	7	7	7	7	7	7	7	7	7	7	7	7	1
32	5	4	5	3	6	6	4	5	5	6	3	3	4	3	3	5	2	5	6	5	5	2
33	6	6	6	6	6	6	6	6	6	6	6	6	6	6	6	6	5	6	6	6	5	2
34	5	6	5	5	5	5	5	5	5	5	5	5	5	5	4	5	4	5	4	5	5	1
35	6	6	7	7	7	7	7	7	7	7	6	6	7	7	7	7	7	7	7	7	7	1
36	6	7	6	7	7	7	7	7	7	7	5	6	4	6	4	5	4	4	6	4	5	1
37	7	7	7	6	6	6	6	6	6	6	5	5	5	6	5	5	5	5	6	6	6	1
38	6	6	6	6	6	6	6	6	6	6	4	4	4	5	5	6	4	5	6	6	6	2
39	6	6	6	6	5	5	6	7	7	7	6	6	6	4	4	5	5	7	7	7	7	2
40	7	5	7	7	7	6	7	7	7	7	6	7	7	7	7	7	7	6	7	6	7	2
41	6	5	7	6	5	6	6	7	7	7	5	4	6	6	7	5	6	6	7	7	7	2
42	6	6	5	7	6	6	7	7	7	7	5	6	6	6	6	6	5	7	7	7	7	1
43	7	7	7	7	7	7	7	7	7	7	7	7	7	7	7	7	7	7	7	7	7	2
44	7	6	7	7	7	7	7	7	7	7	7	7	7	7	7	7	7	7	7	7	7	1
45	7	6	6	7	6	7	7	6	6	6	6	6	6	6	6	6	6	5	6	6	6	2
46	7	7	7	7	7	7	7	7	7	7	7	7	7	7	7	7	7	7	7	7	7	1
47	6	6	5	5	6	7	7	7	7	7	6	6	7	7	7	6	7	7	7	7	7	1
48	6	6	6	4	6	4	6	6	6	6	5	5	5	4	4	4	4	4	6	6	4	1
49	6	6	6	6	7	6	6	7	7	7	6	6	7	6	5	4	5	6	7	7	6	2
50	6	4	5	6	4	4	6	7	7	7	6	6	6	6	7	7	6	6	7	6	6	2
51	6	7	7	6	4	5	7	7	7	7	6	6	6	7	7	7	7	7	7	7	7	2
52	6	6	7	7	5	5	7	7	7	7	7	7	6	7	6	7	6	6	6	6	6	1
53	6	5	7	7	7	7	6	7	7	7	6	5	5	7	7	7	7	7	7	7	6	2
54	7	6	7	6	4	6	6	7	7	7	4	4	6	5	5	4	6	7	7	6	5	2
55	4	4	5	5	5	5	6	6	6	6	6	6	4	6	6	6	6	6	6	6	6	1
56	7	7	7	7	5	7	7	7	7	7	7	7	7	7	7	6	7	7	4	7	7	1
57	5	6	4	6	4	5	5	6	6	6	3	3	5	5	4	5	4	4	5	6	4	2
58	7	7	7	7	6	6	6	7	7	7	6	6	6	7	7	7	6	6	7	7	7	2
59	6	7	5	6	4	7	5	6	6	6	4	4	4	4	3	4	4	4	5	4	5	2
60	5	4	5	4	3	5	5	5	6	6	5	4	5	4	4	4	4	4	5	5	5	1
61	5	6	6	6	4	4	7	7	7	7	5	5	7	6	6	6	5	7	7	7	5	2
62	7	7	6	7	6	6	6	6	6	6	4	4	5	6	6	5	6	6	6	5	5	1
63	7	5	6	7	6	6	6	6	6	7	6	6	6	6	6	6	7	6	7	7	7	2
64	7	7	7	7	4	7	7	7	7	7	6	6	6	6	6	6	5	7	7	6	6	2
65	6	6	5	5	6	6	5	6	6	6	5	4	4	4	4	4	4	5	6	4	4	2
66	7	7	7	7	7	7	7	7	7	7	7	7	7	7	7	7	7	6	7	7	7	1
67	6	6	5	6	6	6	6	7	7	7	4	4	4	5	5	5	5	5	6	5	4	2
68	6	6	6	6	6	6	6	6	6	6	6	6	6	6	6	6	6	6	6	6	6	2
69	6	5	6	6	6	6	6	6	6	6	6	6	6	4	4	4	4	6	6	6	6	2
70	6	6	5	6	6	6	5	6	6	6	6	6	6	6	6	6	6	6	6	6	6	2
71	6	6	7	7	7	7	7	7	7	7	6	6	5	6	5	5	6	5	7	6	6	1
72	7	7	7	7	7	7	7	7	7	7	5	5	6	7	7	7	7	7	7	7	7	2
73	7	7	7	7	5	7	7	7	7	7	7	7	7	7	5	5	5	7	7	7	7	1
74	7	7	7	6	5	7	6	7	7	7	4	6	7	7	7	7	7	7	7	7	7	2
75	6	6	6	4	6	6	6	6	6	6	5	5	6	6	5	6	4	4	5	5	5	2
76	6	6	7	7	7	7	7	7	7	7	5	5	5	6	6	6	6	6	6	6	6	2
77	5	5	6	4	5	6	6	6	6	6	5	4	5	4	4	5	5	4	6	5	4	2
78	7	7	7	7	7	7	7	7	7	7	7	7	7	7	7	7	7	7	7	7	7	1
79	7	7	7	7	7	7	7	7	7	7	6	6	6	7	7	7	7	7	7	7	7	2
80	6	6	7	7	7	7	7	7	7	7	7	7	7	7	7	7	7	7	7	7	7	1
81	6	6	6	7	7	7	7	7	7	7	4	4	4	6	6	6	6	7	7	7	7	2
82	5	5	5	4	6	6	6	5	5	5	6	4	4	5	5	5	4	5	5	5	5	2
83	5	5	5	6	5	5	6	6	6	6	4	3	5	5	3	5	6	6	6	6	6	2
84	6	7	6	7	6	7	7	7	7	7	4	4	5	7	7	6	7	6	7	5	6	2
85	7	7	7	7	7	7	7	7	7	7	7	7	7	7	7	7	7	7	6	7	7	1
86	6	6	6	6	6	6	6	7	7	6	6	6	6	6	6	7	7	6	6	6	6	2
87	7	7	7	7	7	7	7	7	7	7	5	5	6	5	4	6	7	6	7	7	7	2
88	7	7	7	7	7	7	7	7	7	7	7	7	7	7	7	6	6	6	7	7	7	1
89	6	6	7	7	7	7	7	7	7	7	6	6	6	7	7	7	7	7	7	7	7	2
90	6	6	5	6	6	6	6	7	7	7	5	5	5	5	4	5	5	5	6	5	5	2
91	5	6	6	6	6	6	6	6	6	6	5	5	5	3	4	4	4	6	6	6	6	2
92	4	5	4	4	5	5	5	5	5	5	4	4	5	4	4	4	4	5	5	5	5	2
93	7	7	7	7	6	6	6	7	7	7	5	6	6	6	6	6	6	6	7	7	7	1
94	6	6	6	5	5	5	5	5	5	5	5	5	5	5	5	5	4	4	4	5	5	1
95	5	5	5	6	6	7	7	6	6	6	6	5	4	7	7	7	7	5	7	6	5	2
96	5	5	5	5	6	6	6	7	7	6	5	5	5	6	6	5	5	5	7	5	5	2
97	6	6	6	5	7	6	7	7	6	6	6	6	5	7	6	6	6	6	6	6	6	1
98	5	7	7	7	6	7	7	7	7	7	6	6	6	7	7	7	7	7	7	7	7	2
99	6	7	7	6	7	7	7	7	7	7	6	6	7	7	7	7	6	7	7	7	7	2
100	7	7	7	6	1	3	3	5	5	5	3	3	5	4	4	5	4	3	5	5	5	2
101	7	6	6	6	6	6	6	7	7	7	5	5	5	7	7	7	7	7	6	7	6	2
102	6	5	7	7	7	7	7	7	7	7	6	6	6	6	6	7	7	6	7	7	7	2
103	7	6	7	6	7	7	7	7	7	7	6	6	6	6	6	6	7	6	6	6	6	2
104	5	5	6	7	7	7	6	6	6	6	4	4	4	6	5	6	5	6	6	5	5	2
105	6	6	6	6	6	6	6	6	6	6	5	5	5	6	6	6	6	6	6	6	6	2
106	6	6	6	6	6	6	6	6	6	6	6	6	6	6	6	6	6	6	6	6	6	2
107	7	7	7	7	7	7	7	7	7	7	6	6	7	7	7	7	7	7	7	7	7	2
108	6	6	6	5	6	6	6	6	6	6	6	5	5	6	6	6	6	5	6	5	5	2
109	6	6	6	6	5	5	6	7	7	7	5	5	5	6	5	5	5	4	6	6	5	2
110	5	5	6	4	7	7	7	6	6	5	4	4	4	5	5	6	7	7	6	7	5	2
111	5	4	6	6	7	4	5	7	7	7	4	4	5	5	4	5	5	4	5	5	4	2
112	5	5	2	4	5	6	6	6	6	6	6	6	6	5	6	4	5	5	5	5	5	1
113	5	5	6	4	4	4	6	5	5	5	6	6	7	7	5	4	3	7	7	7	6	2
114	6	6	6	6	6	6	6	6	6	6	5	6	6	6	6	1	7	6	6	6	6	2
115	6	6	6	6	6	6	6	6	6	6	4	4	4	5	4	5	4	5	6	6	6	1
116	5	6	5	6	6	6	6	7	7	7	6	6	6	6	6	6	5	6	6	6	6	2
117	5	5	5	6	7	7	7	6	6	6	5	5	5	5	4	6	6	6	6	6	6	1
118	6	6	6	6	6	6	6	6	6	6	6	6	6	6	6	6	6	6	6	6	6	2
119	5	4	5	5	6	6	5	7	7	7	5	4	5	5	5	6	5	4	7	7	4	2
120	5	6	6	6	6	6	5	7	7	7	4	4	5	5	5	5	4	7	6	6	6	2
121	6	6	6	6	6	6	6	4	4	4	4	4	4	4	4	4	4	4	4	4	4	1
122	5	7	6	7	7	7	7	7	7	7	6	6	6	6	6	7	7	7	7	7	7	2
123	6	6	6	6	6	6	6	7	7	7	5	5	6	7	7	7	6	6	7	6	6	2
124	6	6	7	7	7	7	7	7	7	7	4	4	4	5	4	4	4	5	7	7	5	1
125	5	5	5	5	4	4	3	6	6	5	4	4	4	5	6	6	5	6	5	4	4	1
126	6	6	7	7	6	6	6	7	7	7	6	7	6	6	6	6	5	5	6	6	6	2
127	5	5	5	5	6	6	5	7	7	7	5	5	5	4	4	6	4	5	5	5	5	2
128	6	6	7	6	6	7	7	7	7	7	6	6	6	7	7	7	7	7	7	7	7	2
129	6	6	7	6	6	6	7	7	7	7	5	5	5	6	5	6	6	6	6	6	5	2
130	6	6	6	7	6	6	6	7	7	7	4	4	4	4	4	4	4	5	6	7	6	2
131	7	7	7	7	7	7	7	7	7	7	7	7	7	7	7	7	7	7	7	7	7	1
132	6	6	6	6	7	7	7	1	7	7	7	7	7	7	7	7	7	7	7	7	7	1
133	6	6	6	6	6	6	6	6	6	6	5	5	6	6	5	5	4	5	6	7	5	2
134	6	6	5	6	6	7	5	6	6	6	4	4	4	5	5	6	4	4	5	5	5	2
135	6	7	5	7	5	6	4	7	7	7	4	4	4	5	6	5	4	5	5	5	5	2
136	6	5	6	4	7	6	7	5	6	7	4	4	5	5	5	6	5	5	6	5	6	2
137	7	7	7	7	7	7	7	7	7	7	7	7	7	7	7	7	7	7	7	7	7	2
138	5	4	5	6	6	6	6	6	6	6	6	6	5	5	5	5	5	6	6	6	6	2
139	7	7	7	6	7	7	7	6	6	6	7	7	6	5	5	5	4	5	7	6	6	1
140	5	5	6	7	5	6	6	6	7	7	6	5	5	5	5	6	6	6	6	6	5	2
141	6	6	5	5	6	6	6	7	7	7	6	6	6	7	6	7	7	6	7	5	6	2
142	6	5	7	5	5	6	6	7	7	7	6	6	6	7	7	6	7	7	7	7	6	2
143	6	6	6	6	6	6	6	7	6	6	6	6	5	7	6	5	5	5	7	6	6	2
144	4	5	4	6	6	6	6	5	6	6	5	5	5	6	4	7	5	6	5	5	5	2
145	4	7	6	5	5	7	6	7	7	7	4	4	3	4	4	5	4	5	7	4	4	2
146	5	6	6	6	4	4	6	6	6	6	5	5	5	6	6	6	6	7	7	6	6	2
147	6	6	6	6	6	6	7	7	6	7	6	6	6	7	6	7	7	6	7	7	5	2
148	6	6	7	6	7	7	6	6	6	6	6	5	5	6	6	6	6	6	6	6	6	2
149	5	5	5	6	5	5	5	6	6	6	4	4	4	4	4	5	4	6	5	5	4	2
150	6	6	6	6	5	5	6	7	7	7	5	5	5	5	4	6	4	5	6	5	5	1
151	7	7	7	7	7	7	7	7	7	7	7	4	4	5	7	7	7	6	6	7	6	2
152	6	6	6	5	6	6	6	7	7	5	5	5	5	7	6	7	6	5	7	6	5	1
153	7	7	7	7	7	7	6	7	7	7	7	7	7	7	7	7	7	7	7	7	7	1
154	7	7	7	7	7	7	7	7	7	7	7	7	7	7	7	7	7	7	7	7	7	2
155	7	7	7	7	7	7	7	7	7	7	7	7	7	7	7	7	7	7	7	7	7	2
156	6	7	6	5	7	7	7	6	5	4	5	5	5	6	6	6	5	5	5	5	5	1
157	5	5	5	5	5	5	5	6	6	6	4	4	4	5	4	5	4	4	5	5	4	2
158	6	6	6	7	6	7	7	7	7	7	5	5	4	7	7	7	6	7	7	6	6	2
159	5	6	4	5	6	6	5	6	6	6	4	4	4	3	4	4	4	4	4	4	4	2
160	5	5	5	5	7	7	6	6	6	5	5	5	5	6	6	6	7	6	5	5	5	1
161	4	5	4	6	5	5	5	5	5	5	4	4	6	4	5	4	4	5	5	4	4	2
162	5	5	6	6	5	6	6	6	6	6	5	5	4	5	4	5	4	5	6	6	4	1
163	5	5	5	6	6	6	6	5	5	5	6	4	4	4	4	5	5	5	5	5	6	1
164	6	6	6	7	6	6	6	6	6	6	5	5	5	5	5	6	5	5	5	6	6	2
165	5	6	5	6	4	6	6	7	7	6	5	5	6	6	6	6	5	5	6	6	6	2
166	7	7	6	6	6	6	7	6	6	6	5	6	6	6	6	6	6	6	6	6	6	1
167	5	5	5	7	7	7	7	7	7	7	4	4	4	4	4	5	4	4	6	5	4	2
168	5	6	6	6	6	6	6	5	5	5	6	6	6	6	6	6	6	6	6	6	6	1
169	5	7	7	7	5	5	6	7	7	7	5	5	5	7	6	6	6	6	7	7	7	2
170	7	7	7	6	7	7	7	7	7	7	7	7	7	7	7	7	7	7	7	7	7	2
171	7	7	7	7	6	7	7	7	7	7	7	7	7	7	7	7	6	6	7	7	7	2
172	7	6	6	6	6	6	6	7	6	7	6	6	6	4	4	6	6	7	7	7	7	2
173	7	7	7	7	7	7	7	7	7	7	7	7	7	7	7	7	5	7	6	7	7	2
174	3	3	6	4	2	5	2	6	6	6	2	3	5	6	7	6	6	4	2	4	2	1
175	6	5	6	6	6	6	6	6	6	6	5	5	5	6	6	6	6	6	6	6	6	2
176	6	6	6	6	6	6	6	6	7	6	6	6	5	6	5	6	6	6	6	6	6	2
177	6	6	5	6	4	6	6	5	6	7	4	5	4	6	5	4	4	6	7	4	4	1
